# Supplementary material for: Q Fever Osteoarticular Infection in Children
Source: Emerg Infect Dis. 2020 Sep;26(9):2039–45. doi: 10.3201/eid2609.191360 (PMC7454116; doi:10.3201/eid2609.191360)
Supplement: Appendix — Additional information about Q fever osteoarticular infection in children. [file 19-1360-Techapp-s1.xlsx]

## Sheet: Appendix Table
Article DOI: https://doi.org/10.3201/eid2609.191360
Q Fever Osteoarticular Infection in Children
Appendix Table. Summary of cases of chronic Q fever osteomyelitis in children
Age, y/sex	Study	Systemic signs	Elevated acute phase reactant	Unifocal / multifocal	Exposure to livestock	Purulence	Granuloma	Appropriate empiric Tx	Serology, IFA	Transient clinical resolution before appropriate Tx	PCR	Definitive Tx	Recurrence	Surgical Tx	Follow-up serology
4/F	Britton et al. (9)	Yes	Yes	Unifocal	Cat contact; Urban residence (Australia)	Yes	Yes	No	Anti-phase I antibody titer (CFT) 1:1024	Yes	Pos	Rif+Cipro+Azith (12mo) with TMP-SMX for 6 mo	No	Yes	No change
3/F	Neth et al. (10)	Yes	ESR (high)	Multifocal	Horse contact; rural residence (Spain)	Yes	Yes	No	Anti-phase I IgG titer 1:32000	Yes	Pos	Rif+ Cipro 7mo (recurrence)	Yes	Yes	Decreased
												Continued for 40 mo + INF- ᵧ for 17 mo + surgical intervention
4/M	Nourse et al. (11)	No	No	Multifocal	Rural (farm) residence (Australia)	Yes	Yes	No	Anti-phase I IgG titer >1:2560	Yes	Pos	Clarith + TMP-SMX (recurrence)	Yes	Yes	No change
												Doxy + Rif, (recurrence)
												Cipro(non-improved); then Doxy + Hycq - (18 mo on treatment- no recurrence)
7/M	Nourse et al. (11)	No	No	Multifocal	Visited farm (Australia)	NA	Yes	No	Anti-phase I IgG titer, 1:10,240	Yes	NegParaffined	TMP-SMZ and Doxy (recurrence),	Yes	No	No change
												then Rif (drug intolerance)
												All were switched to Cipro for 18 mo (no recurrence)
3/M	Nourse et al. (11)	No	No	Unifocal	Visited farm (Australia)	Yes	Yes	NA	Anti-phase I IgG titer, 1:1024	NA	Pos	Rif+ Cipro (follow-up 7 mo after treatment initiation)	No	Yes	No change
7/M	Nourse et al. (11)	NA	NA	Multifocal	Visited farm	NA	NA	No	Anti–phase I IgG titer, 1:1600	NA	Pos	Doxy (2 yr) and Rif (6 mo)	No	No	Decreased
9/M	Nourse et al. (11); Cottalorda et al. (12)	NA	NA	Unifocal	Cat contact	Yes	Yes	No	Anti–phase I IgG titer, 1:5120	NA	NA	Lincomycin (6 mo)	No	Yes	Decreased
2/F	Nourse et al. (11); Cottalorda et al. (12)	No	NA	Multifocal	Visited farm, goat contact	NA	Yes	No	Anti–phase I IgG titer, 1:3200	NA	Pos	Rif, Cipro and Hycq, TMP- SMZ	Yes	No	NA
7/M	Cottalorda et al. (12)	Low grade fever	NA	Multifocal	Exposure reported	NA	NA	No	Mice inoculation with infected specimen. Anti–phase I IgG titer 1:512	Yes	Isolated in cell culture	Doxy (2 yr) +Rif (6 mo)	No	No	Decreased gradually
2/F	Francis et al. (13)	No	No or mildly elevated	Multifocal	Exposure reported	NA	NA	NA	Anti–phase I IgG titer, 1:3200	NA	Pos	Dox and Hycq (12 mo)	No	Yes	Mildly decreased
3/M	Francis et al. (13)	No	No or mildly elevated	Multifocal	Exposure reported	NA	NA	NA	Anti–phase I IgG titer> 1:1280	NA	Pos	Cipro+Rif (5 mo) recurrence	Yes	Yes	Increasing
												Cipro+Rif+Clarith (36mo)
4/M	Francis et al. (13)	NA	No or mildly elevated	Multifocal	Exposure reported (Australia)	NA	NA	NA	Anti–phase I IgG titer 1:3200	NA	Pos	Doxy and Hycq (7 mo); Doxy+ Hycq + azith (4 mo); Doxy + Hycq (20 mo) + INF- ᵧ9mo	Yes	Yes	Mildly decreased
2/M	Francis et al. (13)	NA	No or mildly elevated	Multifocal	Exposure reported	NA	NA	NA	Anti–phase I IgG titer, 1:3200	NA	Pos	Azith (2mo); Doxy + Hycq (22m-continuing)	Yes	Yes	No change
4/M	Francis et al. (13)	NA	No or mildly elevated	Multifocal	Exposure reported	NA	NA	NA	Anti–phase I IgG titer, 1:3200	NA	Pos	Azith (12 mo); last follow-up- 1.5 yr after last episode	No	Yes	NA
6/M	Francis et al. (13)	NA	No or mildly elevated	Multifocal	Exposure reported	NA	NA	NA	Anti–phase I IgG titer >1:1280	NA	Pos	Doxy and Hycq (18 mo) last follow-up- 2 yr after last episode	No	Yes	Increased
3/M	Francis et al. (13)	NA	No or mildly elevated	Multifocal	Exposure reported	NA	NA	NA	Anti–phase I IgG titer, 1:800	NA	Pos	Doxy + Hycq (16 months– recurrence (continuing)	Yes	Yes	No change
2/M	Francis et al. (13)	NA	No or mildly elevated	Multifocal	Exposure reported	NA	NA	NA	Anti–phase I IgG titer, 1:3200	NA	Pos	None; last follow-up- 1 yr later	No	Yes	NA
4/M	Francis et al. (13)	NA	No or mildly elevated	Multifocal	Exposure reported	NA	NA	NA	Anti–phase I IgG titer, 1:3200	NA	Pos	None; last follow-up- 1 yr later	No	Yes	NA
6/F	Costa et al. (14)	No	No	Multifocal	Exposure reported	NA	Yes	NA	Anti-phase I IgG titer, 1:6400	NA	Pos	Rif+ cipro (18 mo)	No	No	Decreased
5/F	Costa et al. (14)	No	ESR (high)	Unifocal	Exposure Reported	NA	NA	NA	Anti-phase I IgG titer, 1:25600	NA	Pos	Rif+ cipro (18 mo)	No	No	Decreased gradually
6/M	Khatami et al. (15)	No	No	Unifocal	Exposure reported	yes	Yes	No	complement ﬁxation - phase I and II titer of 1:512 for both antigens	Yes	Pos	None	Yes	Yes	Decreased
3/M	Sachs et al. (16)	NA	NA	Unifocal	Exposure to dogs, cats and cow	NA	Yes	NA	Anti-phase I IgG titer 1: 6400	NA	Pos	Doxy+ Rif (18 mo) Then doxy+ Hycq- continuing	NA	NA	Increased under Treatment
13/M	Sachs et al. (16)	NA	NA	Unifocal	No	NA	No	NA	Anti-phase I IgG titer 1:100	NA	Pos	Doxy (1.5 mo)	NA	NA	NA
5/M	Sachs et al. (16)	NA	NA	Unifocal	No	NA	NA	NA	Anti-phase I IgG titer 1:3200	NA	Pos	Doxy+Rif (24 mo) Then Doxy+Rif+ Hycq- (continuing)	Yes	NA	NA
3/M	Sachs et al. (16)	NA	NA	Unifocal	Yes	NA	NA	NA	Anti-phase I IgG titer 1:3200	NA	NA	Cipro+Rif (5 mo), then Doxy+Rif (12 mo)	NA	NA	NA
6/F	Sachs et al. (16)	NA	NA	Multifocal	Rural residence	NA	NA	NA	Anti-phase I IgG titer 1:12800	NA	Neg	Doxy+ Rif+ Hycq- (12 mo), then Doxy+Rif (unknown length)	NA	NA	NA
14/M	Sachs et al. (16)	NA	NA	Unifocal	None	NA	Yes	NA	Anti-phase I IgG titer 1:3200	NA	Pos	Doxy+Rif+Hycq- (3 mo), then Doxy+ Hycq (unknown length)	NA	NA	NA
7/M	Sachs et al. (16)	NA	NA	Unifocal	Cat contact	NA	NA	NA	Anti-phase I IgG titer 1:25600	NA	Neg	Doxy+Rif (4 mo), then Doxy+Hycq (4 mo)	Yes	NA	NA
3/M	This study; Sachs et al. (16)	No	No	Multifocal	None	Yes	Yes	No	Anti-phase I IgG titer, 1:12800	Yes	Pos	Rif+cipro (18mo)- recurrence, then Doxy+Hycq. Recurrence- 6 yr after primary presentation	Yes	Yes	No change
2/M	This study	Low grade fever	No	Unifocal	None	NA	NA	No	Anti-phase I IgG titer,1:800	Yes	NA	Rif+ TMP-SMX (112 mo)	No	No	Decreasing
3/M	This study	No	No	Uni Focal	Rural residence	NA	NA	No	Anti-phase I IgG titer, 1:1600	Yes	Neg	Rif+ TMP-SMX (12 mo- continuing)	No	No	Increased under Tx.
*Azith, azithromycin; Cipro, ciprofloxacin; Clarith, clarithromycin; Doxy, doxycycline; ESR, elevated sedimentation rate; Hycq, hydroxychloroquine; NA, not available; Neg, negative; pos, positive; Rif, rifampin; TMP-SMX, trimethoprim/sulfamethoxazole; Tx, treatment.
